# Supplementary material for: RORγt inverse agonists demonstrating a margin between inhibition of IL-17A and thymocyte apoptosis
Source: PLoS One. 2025 Jan 16;20(1):e0317090. doi: 10.1371/journal.pone.0317090 (PMC11737796; doi:10.1371/journal.pone.0317090)
Supplement: S1 File — (XLSX) [file pone.0317090.s006.xlsx]

## Sheet: Table 1 Figure 1 Figure 4BC
Table 1, Figure 1, Figure 4BC
	Human Th17					Human ligand binding					Mouse ligand binding					Thymocyte apoptosis				RORbeta binding					RORa inverse agonism					RORa agonism					RORg inverse agonism
	CompoundNo	Experiment	-LOG10(Concentration)	Response (%)		CompoundNo	Experiment	-LOG10(Concentration)	Response (%)		CompoundNo	Experiment	-LOG10(Concentration)	Response (%)		CompoundNo	-LOG10(Concentration)			CompoundNo	Experiment	-LOG10(Concentration)	Response (%)		CompoundNo	Experiment	-LOG10(Concentration)	Response (%)		CompoundNo	Experiment	-LOG10(Concentration)	Response (%)		CompoundNo	Experiment	-LOG10(Concentration)	Response (%)
	Compound 1	000440-37	10	-2.518		Compound 1	35	9.5	-10.84		Compound 1	56	9.5	-16.943		Compound 1	5.5	52.3		Compound 2	63	9.5	4.718		Compound 1	74	9	9.696		Compound 1	79	9	-3.192		Compound 1	84	9	-2.83
	Compound 1	000440-37	9.5	-3.349		Compound 1	35	9	-15.213		Compound 1	56	9	-10.646		Compound 1	6	47.5		Compound 2	63	9.5	4.935		Compound 1	74	8.5	4.31		Compound 1	79	8.5	-3.647		Compound 1	84	8.5	1.642
	Compound 1	000440-37	9	-2.651		Compound 1	35	8.5	-26.207		Compound 1	56	8.5	-22.162		Compound 1	8	94.3		Compound 2	63	9	-10.076		Compound 1	74	8	3.191		Compound 1	79	8	-9.979		Compound 1	84	8	-4.125
	Compound 1	000440-37	8.5	-7.267		Compound 1	35	8	-59.239		Compound 1	56	8	-33.927		Compound 1	8.3	97		Compound 2	63	9	6.152		Compound 1	74	7.5	5.925		Compound 1	79	7.5	-8.205		Compound 1	84	7.5	-8.801
	Compound 1	000440-37	8	-8.223		Compound 1	35	7.5	-84.475		Compound 1	56	7.5	-59.528		Compound 1	7	83.4		Compound 2	63	8.5	2.644		Compound 1	74	7	-1.188		Compound 1	79	7	-12.643		Compound 1	84	7	-61.062
	Compound 1	000440-37	7.5	-34.234		Compound 1	35	7	-97.011		Compound 1	56	7	-84.383		Compound 1	7.5	91		Compound 2	63	8.5	8.788		Compound 1	74	6.5	-0.654		Compound 1	79	6.5	-8.017		Compound 1	84	6.5	-70.773
	Compound 1	000440-37	7	-56.778		Compound 1	35	6.5	-101.027		Compound 1	56	6.5	-94.739		Compound 1	5	47.4		Compound 2	63	8	1.953		Compound 1	74	6	-2.853		Compound 1	79	6	-13.453		Compound 1	84	6	-70.756
	Compound 1	000440-37	6.5	-54.591		Compound 1	35	6	-102.273		Compound 1	56	6	-99.13		Compound 1	6.5	75.1		Compound 2	63	8	2.974		Compound 1	74	5.5	-4.853		Compound 1	79	5.5	-23.777		Compound 1	84	5.5	-73.214
	Compound 1	000440-37	6	-73.76		Compound 1	35	5.5	-103.07		Compound 1	56	5.5	-100.29		Compound 1	8	101.2		Compound 2	63	7.5	-1.504		Compound 1	74	5	-35.612		Compound 1	79	5	-45.407		Compound 1	84	5	-80.794
	Compound 1	000440-37	5.5	-78.15		Compound 1	35	5	-101.517		Compound 1	56	5	-100.621		Compound 1	6	51.8		Compound 2	63	7.5	9.667		Compound 1	74	4.5	-60.831		Compound 1	79	4.5	-85.113		Compound 1	84	4.5	-88.88
	Compound 1	000440-37	10	4.31		Compound 1	36	9.5	11.073		Compound 1	57	9.5	8.112		Compound 1	6.5	72.6		Compound 2	63	7	10.802		Compound 2	75	9	-1.558		Compound 2	80	9	-6.826		Compound 2	85	9	-3.772
	Compound 1	000440-37	9.5	9.715		Compound 1	36	9	0.489		Compound 1	57	9	20.964		Compound 1	7	84.7		Compound 2	63	7	7.74		Compound 2	75	8.5	-0.98		Compound 2	80	8.5	-10.258		Compound 2	85	8.5	-2.949
	Compound 1	000440-37	9	-1.374		Compound 1	36	8.5	-23.205		Compound 1	57	8.5	7.55		Compound 1	6	62.7		Compound 2	63	6.5	0.916		Compound 2	75	8	7.348		Compound 2	80	8	-4.442		Compound 2	85	8	-11.009
	Compound 1	000440-37	8.5	-7.911		Compound 1	36	8	-48.854		Compound 1	57	8	-4.096		Compound 1	5.5	34.2		Compound 2	63	6.5	7.74		Compound 2	75	7.5	10.321		Compound 2	80	7.5	-3.053		Compound 2	85	7.5	-41.843
	Compound 1	000440-37	8	-18.885		Compound 1	36	7.5	-83.733		Compound 1	57	7.5	-38.715		Compound 1	8.3	100.2		Compound 2	63	6	9.627		Compound 2	75	7	7.095		Compound 2	80	7	-1.839		Compound 2	85	7	-84.928
	Compound 1	000440-37	7.5	-38.507		Compound 1	36	7	-95.234		Compound 1	57	7	-80.321		Compound 1	7.5	88.9		Compound 2	63	6	5.239		Compound 2	75	6.5	15.55		Compound 2	80	6.5	0.748		Compound 2	85	6.5	-96.27
	Compound 1	000440-37	7	-55.953		Compound 1	36	6.5	-100.271		Compound 1	57	6.5	-95.1		Compound 1	5.5	38.8		Compound 2	63	5.5	6.723		Compound 2	75	6	33.071		Compound 2	80	6	17.635		Compound 2	85	6	-98.187
	Compound 1	000440-37	6.5	-67.581		Compound 1	36	6	-101.098		Compound 1	57	6	-99.197		Compound 1	6.5	78.8		Compound 2	63	5.5	8.315		Compound 2	75	5.5	52.32		Compound 2	80	5.5	29.845		Compound 2	85	5.5	-99.433
	Compound 1	000440-37	6	-75.145		Compound 1	36	5.5	-101.413		Compound 1	57	5.5	-100.803		Compound 1	5	33.9		Compound 2	63	5	1.746		Compound 2	75	5	69.006		Compound 2	80	5	51.537		Compound 2	85	5	-98.044
	Compound 1	000440-37	5.5	-78.938		Compound 1	36	5	-100.992		Compound 1	57	5	-101.606		Compound 1	7.5	100		Compound 2	63	5	8.518		Compound 2	75	4.5	87.172		Compound 2	80	4.5	56.073		Compound 2	85	4.5	-98.877
	Compound 1	000440-38	10	-0.479		Compound 1	37	9.5	4.744		Compound 2	58	9.5	-5.737		Compound 1	8.3	91.7		Compound 2	64	9.5	1.764		Compound 3	75	9	1.896		Compound 3	80	9	-0.422		Compound 2	86	9	-0.409
	Compound 1	000440-38	9.5	-6.087		Compound 1	37	9	-5.246		Compound 2	58	9	2.812		Compound 1	5	29.3		Compound 2	64	9.5	-1.727		Compound 3	75	8.5	3.843		Compound 3	80	8.5	-5.736		Compound 2	86	8.5	-9.355
	Compound 1	000440-38	9	22.47		Compound 1	37	8.5	-14.636		Compound 2	58	8.5	9.561		Compound 1	8	92.8		Compound 2	64	9	4.839		Compound 3	75	8	4.424		Compound 3	80	8	0.243		Compound 2	86	8	-13.014
	Compound 1	000440-38	8.5	-13.796		Compound 1	37	8	-49.418		Compound 2	58	8	6.524		Compound 1	7	88.2		Compound 2	64	9	-0.39		Compound 3	75	7.5	5.088		Compound 3	80	7.5	-16.833		Compound 2	86	7.5	-44.062
	Compound 1	000440-38	8	-12.691		Compound 1	37	7.5	-77.042		Compound 2	58	7.5	3.712		Compound 2	5	36.9		Compound 2	64	8.5	-4.807		Compound 3	75	7	1.78		Compound 3	80	7	-9.05		Compound 2	86	7	-83.856
	Compound 1	000440-38	7.5	-30.179		Compound 1	37	7	-90.994		Compound 2	58	7	-23.51		Compound 2	5	41.5		Compound 2	64	8.5	18.251		Compound 3	75	6.5	0.033		Compound 3	80	6.5	-2.07		Compound 2	86	6.5	-95.548
	Compound 1	000440-38	7	-50.162		Compound 1	37	6.5	-96.324		Compound 2	58	6.5	-47.244		Compound 2	8	96.8		Compound 2	64	8	7.396		Compound 3	75	6	10.911		Compound 3	80	6	-2.889		Compound 2	86	6	-97.114
	Compound 1	000440-38	6.5	-74.996		Compound 1	37	6	-98.863		Compound 2	58	6	-71.429		Compound 2	5.5	46.6		Compound 2	64	8	8.522		Compound 3	75	5.5	25.56		Compound 3	80	5.5	14.967		Compound 2	86	5.5	-98.485
	Compound 1	000440-38	6	-74.92		Compound 1	37	5.5	-100.537		Compound 2	58	5.5	-87.964		Compound 2	7.5	97.2		Compound 2	64	7.5	3.221		Compound 3	75	5	47.982		Compound 3	80	5	34.02		Compound 2	86	5	-98.619
	Compound 1	000440-38	5.5	-83.116		Compound 1	37	5	-101.025		Compound 2	58	5	-97.413		Compound 2	6	66.9		Compound 2	64	7.5	22.818		Compound 3	75	4.5	65.743		Compound 3	80	4.5	40.778		Compound 2	86	4.5	-97.892
	Compound 1	000440-41	10	15.795		Compound 1	38	9.5	-23.087		Compound 3	58	9.5	-3.945		Compound 2	5.5	52		Compound 2	64	7	0.631		Compound 3	75	9	4.528		Compound 3	80	9	-12.874		Compound 3	87	9	9.416
	Compound 1	000440-41	9.5	-7.937		Compound 1	38	9	-23.401		Compound 3	58	9	-4.366		Compound 2	8	103.6		Compound 2	64	7	8.076		Compound 3	75	8.5	8.315		Compound 3	80	8.5	0.566		Compound 3	87	8.5	1.28
	Compound 1	000440-41	9	23.442		Compound 1	38	8.5	-38.158		Compound 3	58	8.5	-3.945		Compound 2	7	91.5		Compound 2	64	6.5	5.26		Compound 3	75	8	11.322		Compound 3	80	8	-0.919		Compound 3	87	8	28.064
	Compound 1	000440-41	8.5	9.301		Compound 1	38	8	-63.665		Compound 3	58	8	-28.564		Compound 2	8.3	104.3		Compound 2	64	6.5	7.631		Compound 3	75	7.5	-3.476		Compound 3	80	7.5	-5.28		Compound 3	87	7.5	-20.744
	Compound 1	000440-41	8	6.151		Compound 1	38	7.5	-82.791		Compound 3	58	7.5	-26.249		Compound 2	8.3	96.4		Compound 2	64	6	1.376		Compound 3	75	7	9.427		Compound 3	80	7	-5.319		Compound 3	87	7	-57.834
	Compound 1	000440-41	7.5	-17.103		Compound 1	38	7	-92.818		Compound 3	58	7	-25.408		Compound 2	7	98.2		Compound 2	64	6	-7.779		Compound 3	75	6.5	2.442		Compound 3	80	6.5	-7.664		Compound 3	87	6.5	-79.434
	Compound 1	000440-41	7	-47.235		Compound 1	38	6.5	-96.59		Compound 3	58	6.5	-46.66		Compound 2	7.5	102.7		Compound 2	64	5.5	-11.377		Compound 3	75	6	11.67		Compound 3	80	6	2.585		Compound 3	87	6	-90.559
	Compound 1	000440-41	6.5	-63.995		Compound 1	38	6	-101.65		Compound 3	58	6	-63.809		Compound 2	5.5	65.8		Compound 2	64	5.5	3.398		Compound 3	75	5.5	27.909		Compound 3	80	5.5	11.132		Compound 3	87	5.5	-94.398
	Compound 1	000440-41	6	-68.158		Compound 1	38	5.5	-98.098		Compound 3	58	5.5	-88.217		Compound 2	6.5	88.6		Compound 2	64	5	4.742		Compound 3	75	5	49.3		Compound 3	80	5	37.605		Compound 3	87	5	-95.331
	Compound 1	000440-41	5.5	-80.088		Compound 1	38	5	-99.481		Compound 3	58	5	-94.634		Compound 2	6.5	84.5		Compound 2	64	5	8.188		Compound 3	75	4.5	75.072		Compound 3	80	4.5	47.578		Compound 3	87	4.5	-95.473
	Compound 1	000440-41	10	5.078		Compound 1	39	9.5	-2.445		Compound 3	58	9.5	5.313		Compound 2	7	94.1		Compound 2	65	9.5	8.206		Compound 4	75	9	6.287		Compound 4	80	9	-11.959		Compound 3	87	9	3.111
	Compound 1	000440-41	9.5	-37.072		Compound 1	39	9	-7.758		Compound 3	58	9	0.789		Compound 2	5	56.8		Compound 2	65	9.5	9.108		Compound 4	75	8.5	8.705		Compound 4	80	8.5	-2.651		Compound 3	87	8.5	-0.948
	Compound 1	000440-41	9	-21.019		Compound 1	39	8.5	-27.655		Compound 3	58	8.5	-14.571		Compound 2	6	67.8		Compound 2	65	9	-0.54		Compound 4	75	8	21.281		Compound 4	80	8	-3.173		Compound 3	87	8	-9.77
	Compound 1	000440-41	8.5	-24.565		Compound 1	39	8	-57.904		Compound 3	58	8	-29.932		Compound 2	6	77.8		Compound 2	65	9	3.783		Compound 4	75	7.5	12.585		Compound 4	80	7.5	-0.328		Compound 3	87	7.5	-37.831
	Compound 1	000440-41	8	0.868		Compound 1	39	7.5	-84.131		Compound 3	58	7.5	-7.102		Compound 2	8.3	95.1		Compound 2	65	8.5	6.638		Compound 4	75	7	14.009		Compound 4	80	7	-3.497		Compound 3	87	7	-73.827
	Compound 1	000440-41	7.5	-39.79		Compound 1	39	7	-98.132		Compound 3	58	7	-29.09		Compound 2	6.5	87.3		Compound 2	65	8.5	6.617		Compound 4	75	6.5	22.615		Compound 4	80	6.5	1.166		Compound 3	87	6.5	-88.619
	Compound 1	000440-41	7	-50.771		Compound 1	39	6.5	-98.542		Compound 3	58	6.5	-47.712		Compound 2	7.5	95.6		Compound 2	65	8	3.467		Compound 4	75	6	22.377		Compound 4	80	6	4.155		Compound 3	87	6	-93.701
	Compound 1	000440-41	6.5	-79.726		Compound 1	39	6	-100.9		Compound 3	58	6	-67.28		Compound 2	8	95.3		Compound 2	65	8	-0.763		Compound 4	75	5.5	37.249		Compound 4	80	5.5	14.916		Compound 3	87	5.5	-93.679
	Compound 1	000440-41	6	-80.763		Compound 1	39	5.5	-101.508		Compound 3	58	5.5	-93.372		Compound 3	5.5	67.9		Compound 2	65	7.5	-1.307		Compound 4	75	5	50.547		Compound 4	80	5	24.917		Compound 3	87	5	-95.381
	Compound 1	000440-41	5.5	-77.216		Compound 1	39	5	-100.279		Compound 3	58	5	-96.213		Compound 3	5.5	57.9		Compound 2	65	7.5	3.628		Compound 4	75	4.5	60.384		Compound 4	80	4.5	31.775		Compound 3	87	4.5	-94.794
	Compound 2	000440-37	10	-10.432		Compound 2	40	9.5	-4.511		Compound 4	58	9.5	-12.362		Compound 3	7.5	109.8		Compound 2	65	7	3.014		Compound 4	76	9	11.786		Compound 4	81	9	15.203		Compound 4	88	9	1.893
	Compound 2	000440-37	9.5	-9.527		Compound 2	40	9	0.824		Compound 4	58	9	1.315		Compound 3	6	90.4		Compound 2	65	7	12.035		Compound 4	76	8.5	10.805		Compound 4	81	8.5	11.98		Compound 4	88	8.5	-0.412
	Compound 2	000440-37	9	-0.362		Compound 2	40	8.5	-6.367		Compound 4	58	8.5	-12.888		Compound 3	5.5	59.4		Compound 2	65	6.5	5.279		Compound 4	76	8	2.489		Compound 4	81	8	13.812		Compound 4	88	8	-5.176
	Compound 2	000440-37	8.5	10.879		Compound 2	40	8	-6.699		Compound 4	58	8	-8.995		Compound 3	7.5	97.6		Compound 2	65	6.5	12.813		Compound 4	76	7.5	2.991		Compound 4	81	7.5	10.929		Compound 4	88	7.5	-31.441
	Compound 2	000440-37	8	-10.543		Compound 2	40	7.5	-19.186		Compound 4	58	7.5	-16.255		Compound 3	6	81.3		Compound 2	65	6	3.711		Compound 4	76	7	10.777		Compound 4	81	7	14.313		Compound 4	88	7	-70.745
	Compound 2	000440-37	7.5	-30.488		Compound 2	40	7	-30.273		Compound 4	58	7	-26.144		Compound 3	7	98.2		Compound 2	65	6	10.665		Compound 4	76	6.5	14.126		Compound 4	81	6.5	21.978		Compound 4	88	6.5	-89.441
	Compound 2	000440-37	7	-54.96		Compound 2	40	6.5	-60.066		Compound 4	58	6.5	-41.61		Compound 3	8.3	101.7		Compound 2	65	5.5	-2.038		Compound 4	76	6	27.214		Compound 4	81	6	25.4		Compound 4	88	6	-96.066
	Compound 2	000440-37	6.5	-77.691		Compound 2	40	6	-72.37		Compound 4	58	6	-68.543		Compound 3	7.5	101.4		Compound 2	65	5.5	2.382		Compound 4	76	5.5	36.304		Compound 4	81	5.5	40.82		Compound 4	88	5.5	-97.686
	Compound 2	000440-37	6	-81.524		Compound 2	40	5.5	-91.323		Compound 4	58	5.5	-76.749		Compound 3	6	80.1		Compound 2	65	5	5.662		Compound 4	76	5	44.679		Compound 4	81	5	53.36		Compound 4	88	5	-97.724
	Compound 2	000440-37	5.5	-91.832		Compound 2	40	5	-99.619		Compound 4	58	5	-92.109		Compound 3	7	98.7		Compound 2	65	5	7.395		Compound 4	76	4.5	53.191		Compound 4	81	4.5	51.995		Compound 4	88	4.5	-94.691
	Compound 2	000440-37	10	-0.133		Compound 2	41	9.5	-4.94		Compound 4	59	9.5	-4.495		Compound 3	8.3	103.3		Compound 3	66	9.5	7.525		Compound 5	77	9	-3.197		Compound 5	82	9	1.839		Compound 4	89	9	1.915
	Compound 2	000440-37	9.5	1.833		Compound 2	41	9	-3.43		Compound 4	59	9	-1.322		Compound 3	7	109.3		Compound 3	66	9.5	6.22		Compound 5	77	8.5	-4.289		Compound 5	82	8.5	1.827		Compound 4	89	8.5	-7.726
	Compound 2	000440-37	9	-8.779		Compound 2	41	8.5	-8.722		Compound 4	59	8.5	-17.453		Compound 3	8	109.5		Compound 3	66	9	-5.648		Compound 5	77	8	1.673		Compound 5	82	8	11.627		Compound 4	89	8	-23.973
	Compound 2	000440-37	8.5	9.09		Compound 2	41	8	-7.466		Compound 4	59	8	-8.374		Compound 3	6.5	102.6		Compound 3	66	9	-8.076		Compound 5	77	7.5	12.144		Compound 5	82	7.5	7.215		Compound 4	89	7.5	-35.01
	Compound 2	000440-37	8	-6.102		Compound 2	41	7.5	-21.801		Compound 4	59	7.5	-7.228		Compound 3	5	49.4		Compound 3	66	8.5	2.023		Compound 5	77	7	46.105		Compound 5	82	7	28.348		Compound 4	89	7	-83.86
	Compound 2	000440-37	7.5	-28.718		Compound 2	41	7	-37.541		Compound 4	59	7	-22.565		Compound 3	8	101.7		Compound 3	66	8.5	0.613		Compound 5	77	6.5	92.31		Compound 5	82	6.5	68.027		Compound 4	89	6.5	-96.125
	Compound 2	000440-37	7	-62.746		Compound 2	41	6.5	-49.141		Compound 4	59	6.5	-38.607		Compound 3	6.5	92.9		Compound 3	66	8	-1.343		Compound 5	77	6	125.139		Compound 5	82	6	110.728		Compound 4	89	6	-98.442
	Compound 2	000440-37	6.5	-78.223		Compound 2	41	6	-73.221		Compound 4	59	6	-67.783		Compound 3	5	42		Compound 3	66	8	-0.167		Compound 5	77	5.5	137.911		Compound 5	82	5.5	136.244		Compound 4	89	5.5	-97.142
	Compound 2	000440-37	6	-87.636		Compound 2	41	5.5	-87.212		Compound 4	59	5.5	-82.239		Compound 3	8	101.4		Compound 3	66	7.5	7.299		Compound 5	77	5	141.906		Compound 5	82	5	149.498		Compound 4	89	5	-98.212
	Compound 2	000440-37	5.5	-88.892		Compound 2	41	5	-94.312		Compound 4	59	5	-92.993		Compound 3	6.5	96.5		Compound 3	66	7.5	4.883		Compound 5	77	4.5	135.32		Compound 5	82	4.5	151.862		Compound 4	89	4.5	-97.771
	Compound 2	000440-38	10	8.745		Compound 2	42	9.5	-9.284		Compound 4	59	9.5	-9.972		Compound 3	5	49.6		Compound 3	66	7	-3.609		Compound 6	78	9	3.92		Compound 6	83	9	10.424		Compound 5	90	9	-5.828
	Compound 2	000440-38	9.5	-0.864		Compound 2	42	9	-15.292		Compound 4	59	9	17.913		Compound 3	8.3	109.4		Compound 3	66	7	9.302		Compound 6	78	8.5	-8.09		Compound 6	83	8.5	-21.516		Compound 5	90	8.5	1.362
	Compound 2	000440-38	9	18.991		Compound 2	42	8.5	-10.55		Compound 4	59	8.5	1.293		Compound 4	8	98.5		Compound 3	66	6.5	7.396		Compound 6	78	8	8.725		Compound 6	83	8	23.203		Compound 5	90	8	-17.255
	Compound 2	000440-38	8.5	-15.552		Compound 2	42	8	-21.858		Compound 4	59	8	-0.739		Compound 4	5	48.9		Compound 3	66	6.5	5.811		Compound 6	78	7.5	9.882		Compound 6	83	7.5	26.283		Compound 5	90	7.5	-47.457
	Compound 2	000440-38	8	-6.475		Compound 2	42	7.5	-27.32		Compound 4	59	7.5	-8.033		Compound 4	5	59.1		Compound 3	66	6	-0.146		Compound 6	78	7	18.106		Compound 6	83	7	48.154		Compound 5	90	7	-88.025
	Compound 2	000440-38	7.5	-37.727		Compound 2	42	7	-37.609		Compound 4	59	7	-24.284		Compound 4	5.5	57.9		Compound 3	66	6	9.302		Compound 6	78	6.5	55.946		Compound 6	83	6.5	148.792		Compound 5	90	6.5	-96.149
	Compound 2	000440-38	7	-64.029		Compound 2	42	6.5	-62.099		Compound 4	59	6.5	-43.583		Compound 4	7	95.9		Compound 3	66	5.5	-5.745		Compound 6	78	6	84.855		Compound 6	83	6	225.677		Compound 5	90	6	-97.619
	Compound 2	000440-38	6.5	-79.927		Compound 2	42	6	-76.758		Compound 4	59	6	-67.128		Compound 4	6	84.5		Compound 3	66	5.5	-0.167		Compound 6	78	5.5	94.323		Compound 6	83	5.5	250.858		Compound 5	90	5.5	-98.132
	Compound 2	000440-38	6	-74.643		Compound 2	42	5.5	-88.016		Compound 4	59	5.5	-84.026		Compound 4	7	100.2		Compound 3	66	5	10.341		Compound 6	78	5	97.78		Compound 6	83	5	260.053		Compound 5	90	5	-97.376
	Compound 2	000440-38	5.5	-84.858		Compound 2	42	5	-94.408		Compound 4	59	5	-91.505		Compound 4	6	86.9		Compound 3	66	5	1.912		Compound 6	78	4.5	78.26		Compound 6	83	4.5	208.138		Compound 5	90	4.5	-98.28
	Compound 2	000440-40	10	-3.043		Compound 2	43	9.5	0.65		Compound 5	60	9.5	5.051		Compound 4	5.5	69.5		Compound 3	67	9.5	1.655												Compound 5	91	9	2.131
	Compound 2	000440-40	9.5	-7.332		Compound 2	43	9	0.993		Compound 5	60	9	10.02		Compound 4	7.5	98.2		Compound 3	67	9.5	-0.825												Compound 5	91	8.5	0.019
	Compound 2	000440-40	9	7.346		Compound 2	43	8.5	-9.079		Compound 5	60	8.5	14.175		Compound 4	8.3	99.3		Compound 3	67	9	-10.157												Compound 5	91	8	-22.652
	Compound 2	000440-40	8.5	-2.922		Compound 2	43	8	-14.453		Compound 5	60	8	-1.711		Compound 4	6.5	92.5		Compound 3	67	9	-3.846												Compound 5	91	7.5	-48.135
	Compound 2	000440-40	8	-16.409		Compound 2	43	7.5	-24.516		Compound 5	60	7.5	-24.196		Compound 4	6.5	98.6		Compound 3	67	8.5	-1.063												Compound 5	91	7	-84.643
	Compound 2	000440-40	7.5	-15.076		Compound 2	43	7	-37.234		Compound 5	60	7	-41.548		Compound 4	7.5	99.4		Compound 3	67	8.5	-10.945												Compound 5	91	6.5	-97.368
	Compound 2	000440-40	7	-37.903		Compound 2	43	6.5	-51.752		Compound 5	60	6.5	-75.927		Compound 4	8	102.1		Compound 3	67	8	-0.47												Compound 5	91	6	-86.279
	Compound 2	000440-40	6.5	-60.7		Compound 2	43	6	-71.311		Compound 5	60	6	-82.118		Compound 4	8.3	97.7		Compound 3	67	8	0.825												Compound 5	91	5.5	-97.86
	Compound 2	000440-40	6	-75.272		Compound 2	43	5.5	-85.588		Compound 5	60	5.5	-95.886		Compound 5	7.5	88.7		Compound 3	67	7.5	2.561												Compound 5	91	5	-98.074
	Compound 2	000440-40	5.5	-86.773		Compound 2	43	5	-94.816		Compound 5	60	5	-98.9		Compound 5	5.5	29.8		Compound 3	67	7.5	-0.109												Compound 5	91	4.5	-96.343
	Compound 2	000440-40	10	1.355		Compound 3	44	9.5	-10.417		Compound 5	61	9.5	-11.899		Compound 5	8.3	99.7		Compound 3	67	7	3.537												Compound 5	92	9	1.929
	Compound 2	000440-40	9.5	25.256		Compound 3	44	9	-11.16		Compound 5	61	9	-17.221		Compound 5	5.5	35.3		Compound 3	67	7	6.804												Compound 5	92	8.5	2.754
	Compound 2	000440-40	9	6.446		Compound 3	44	8.5	-5.713		Compound 5	61	8.5	-10.569		Compound 5	7	78.5		Compound 3	67	6.5	-1.202												Compound 5	92	8	-12.558
	Compound 2	000440-40	8.5	-7.973		Compound 3	44	8	-18.541		Compound 5	61	8	-32.373		Compound 5	6	61		Compound 3	67	6.5	4.935												Compound 5	92	7.5	-34.429
	Compound 2	000440-40	8	-35.473		Compound 3	44	7.5	-29.93		Compound 5	61	7.5	-41.39		Compound 5	6	42.5		Compound 3	67	6	1.481												Compound 5	92	7	-76.083
	Compound 2	000440-40	7.5	-47.042		Compound 3	44	7	-48.361		Compound 5	61	7	-66.593		Compound 5	6.5	75.4		Compound 3	67	6	-1.635												Compound 5	92	6.5	-98.781
	Compound 2	000440-40	7	-72.819		Compound 3	44	6.5	-68.571		Compound 5	61	6.5	-75.979		Compound 5	7	99.2		Compound 3	67	5.5	-0.47												Compound 5	92	6	-99.485
	Compound 2	000440-40	6.5	-77.403		Compound 3	44	6	-84.655		Compound 5	61	6	-90.54		Compound 5	5.5	34.1		Compound 3	67	5.5	-7.862												Compound 5	92	5.5	-99.8
	Compound 2	000440-40	6	-93.606		Compound 3	44	5.5	-93.476		Compound 5	61	5.5	-97.044		Compound 5	7.5	87.4		Compound 3	67	5	-5.627												Compound 5	92	5	-99.33
	Compound 2	000440-40	5.5	-95.47		Compound 3	44	5	-98.336		Compound 5	61	5	-100.443		Compound 5	8	95.3		Compound 3	67	5	-3.316												Compound 5	92	4.5	-98.34
	Compound 2	000440-41	10	4.069		Compound 3	44	9.5	-1.596		Compound 5	61	9.5	-4.804		Compound 5	8.3	112.8		Compound 3	68	9.5	-0.639												Compound 5	93	9	4.314
	Compound 2	000440-41	9.5	10.214		Compound 3	44	9	-5.566		Compound 5	61	9	-4.804		Compound 5	6	45.5		Compound 3	68	9.5	1.183												Compound 5	93	8.5	4.596
	Compound 2	000440-41	9	22.993		Compound 3	44	8.5	-4.025		Compound 5	61	8.5	-14.117		Compound 5	8	94.5		Compound 3	68	9	-0.674												Compound 5	93	8	-1.921
	Compound 2	000440-41	8.5	-10.42		Compound 3	44	8	-11.691		Compound 5	61	8	-17.738		Compound 5	5.5	74.6		Compound 3	68	9	-3.955												Compound 5	93	7.5	-37.999
	Compound 2	000440-41	8	-5.011		Compound 3	44	7.5	-19.981		Compound 5	61	7.5	-32.816		Compound 5	8	111.8		Compound 3	68	8.5	-8.935												Compound 5	93	7	-82.312
	Compound 2	000440-41	7.5	-45.796		Compound 3	44	7	-40.915		Compound 5	61	7	-61.493		Compound 5	8.8	105.3		Compound 3	68	8.5	0.068												Compound 5	93	6.5	-98.366
	Compound 2	000440-41	7	-59.494		Compound 3	44	6.5	-59.08		Compound 5	61	6.5	-75.979		Compound 5	8.3	99.4		Compound 3	68	8	-14.812												Compound 5	93	6	-100.044
	Compound 2	000440-41	6.5	-79.759		Compound 3	44	6	-75.265		Compound 5	61	6	-92.979		Compound 5	8.3	96.8		Compound 3	68	8	9.498												Compound 5	93	5.5	-98.881
	Compound 2	000440-41	6	-96.428		Compound 3	44	5.5	-89.368		Compound 5	61	5.5	-97.709		Compound 5	5	40		Compound 3	68	7.5	2.264												Compound 5	93	5	-97.261
	Compound 2	000440-41	5.5	-93.838		Compound 3	44	5	-99.152		Compound 5	61	5	-101.256		Compound 5	6	34.5		Compound 3	68	7.5	11.729												Compound 5	93	4.5	-99.776
	Compound 2	000440-41	10	-17.968		Compound 3	45	9.5	-0.97		Compound 6	62	9.5	-5.332		Compound 5	6.5	59.2		Compound 3	68	7	-5.168												Compound 5	94	9	-3.852
	Compound 2	000440-41	9.5	-5.143		Compound 3	45	9	1.882		Compound 6	62	9	18.623		Compound 5	5	33.8		Compound 3	68	7	3.65												Compound 5	94	8.5	-0.564
	Compound 2	000440-41	9	1.786		Compound 3	45	8.5	0.757		Compound 6	62	8.5	6.208		Compound 5	7.5	87.5		Compound 3	68	6.5	-4.545												Compound 5	94	8	-8.425
	Compound 2	000440-41	8.5	11.415		Compound 3	45	8	-2.795		Compound 6	62	8	-16.952		Compound 5	7.5	108.2		Compound 3	68	6.5	6.118												Compound 5	94	7.5	-31.068
	Compound 2	000440-41	8	-26.161		Compound 3	45	7.5	-14.408		Compound 6	62	7.5	-67.728		Compound 5	8	93.4		Compound 3	68	6	-2.23												Compound 5	94	7	-67.194
	Compound 2	000440-41	7.5	-51.615		Compound 3	45	7	-32.081		Compound 6	62	7	-96.06		Compound 5	6.5	57.4		Compound 3	68	6	4.766												Compound 5	94	6.5	-86.578
	Compound 2	000440-41	7	-71.984		Compound 3	45	6.5	-51.056		Compound 6	62	6.5	-99.721		Compound 5	5	27.3		Compound 3	68	5.5	-6.447												Compound 5	94	6	-93.407
	Compound 2	000440-41	6.5	-94.867		Compound 3	45	6	-72.955		Compound 6	62	6	-101.154		Compound 5	7	75.9		Compound 3	68	5.5	-7.943												Compound 5	94	5.5	-93.642
	Compound 2	000440-41	6	-97.2		Compound 3	45	5.5	-88.519		Compound 6	62	5.5	-101.552		Compound 5	6.5	49.9		Compound 3	68	5	11.32												Compound 5	94	5	-94.296
	Compound 2	000440-41	5.5	-95.922		Compound 3	45	5	-93.994		Compound 6	62	5	-101.234		Compound 5	7	75.5		Compound 3	68	5	5.645												Compound 5	94	4.5	-94.023
	Compound 2	000440-44	10	-6.777		Compound 4	46	9.5	-12.712							Compound 6	6.5	81.5		Compound 4	69	9.5	12.51												Compound 5	95	9	7.319
	Compound 2	000440-44	9.5	-40.657		Compound 4	46	9	-13.472							Compound 6	5.5	49.6		Compound 4	69	9.5	5.106												Compound 5	95	8.5	2.847
	Compound 2	000440-44	9	3.362		Compound 4	46	8.5	-7.966							Compound 6	8.3	114.5		Compound 4	69	9	6.457												Compound 5	95	8	-9.805
	Compound 2	000440-44	8.5	-36.045		Compound 4	46	8	-11.736							Compound 6	7.5	101.7		Compound 4	69	9	7.185												Compound 5	95	7.5	-28.18
	Compound 2	000440-44	8	-10.952		Compound 4	46	7.5	-29.059							Compound 6	8	104.5		Compound 4	69	8.5	1.246												Compound 5	95	7	-62.868
	Compound 2	000440-44	7.5	-62.552		Compound 4	46	7	-41.168							Compound 6	6	60.3		Compound 4	69	8.5	9.116												Compound 5	95	6.5	-83.34
	Compound 2	000440-44	7	-79.85		Compound 4	46	6.5	-56.218							Compound 6	5	24.1		Compound 4	69	8	1.861												Compound 5	95	6	-92.284
	Compound 2	000440-44	6.5	-106.486		Compound 4	46	6	-71.582							Compound 6	7	90.1		Compound 4	69	8	-1.17												Compound 5	95	5.5	-92.27
	Compound 2	000440-44	6	-82.758		Compound 4	46	5.5	-87.876							Compound 6	8.8	106		Compound 4	69	7.5	3.738												Compound 5	95	5	-93.958
	Compound 2	000440-44	5.5	-106.85		Compound 4	46	5	-96.721							Compound 6	7	42.3		Compound 4	69	7.5	9.933												Compound 5	95	4.5	-93.485
	Compound 2	000440-44	10	-17.2		Compound 4	47	9.5	-7.581							Compound 6	6	34.4		Compound 4	69	7	-3.026												Compound 5	95	9	-4.529
	Compound 2	000440-44	9.5	-7.148		Compound 4	47	9.5	-8.562							Compound 6	5.5	29.6		Compound 4	69	7	6.146												Compound 5	95	8.5	-1.945
	Compound 2	000440-44	9	-11.952		Compound 4	47	9	-3.92							Compound 6	6.5	35		Compound 4	69	6.5	-4.127												Compound 5	95	8	-12.537
	Compound 2	000440-44	8.5	-29.816		Compound 4	47	9	-1.473							Compound 6	8	83.2		Compound 4	69	6.5	-5.848												Compound 5	95	7.5	-26.255
	Compound 2	000440-44	8	-21.559		Compound 4	47	8.5	-7.456							Compound 6	8.3	98.3		Compound 4	69	6	-2.217												Compound 5	95	7	-64.504
	Compound 2	000440-44	7.5	-45.431		Compound 4	47	8.5	-6.984							Compound 6	7.5	63.4		Compound 4	69	6	14.129												Compound 5	95	6.5	-84.738
	Compound 2	000440-44	7	-65.023		Compound 4	47	8	-16.51											Compound 4	69	5.5	-6.36												Compound 5	95	6	-92.172
	Compound 2	000440-44	6.5	-85.493		Compound 4	47	8	-17.645											Compound 4	69	5.5	-4.066												Compound 5	95	5.5	-91.939
	Compound 2	000440-44	6	-92.722		Compound 4	47	7.5	-23.822											Compound 4	69	5	-6.878												Compound 5	95	5	-92.832
	Compound 2	000440-44	5.5	-95.977		Compound 4	47	7.5	-22.071											Compound 4	69	5	-0.13												Compound 5	95	4.5	-92.604
	Compound 3	000440-51	10	-5.622		Compound 4	47	7	-35.082											Compound 4	70	9.5	3.676												Compound 5	96	9	-0.88
	Compound 3	000440-51	9.5	-11.677		Compound 4	47	7	-37.935											Compound 4	70	9.5	0.981												Compound 5	96	8.5	2.663
	Compound 3	000440-51	9	-14.627		Compound 4	47	6.5	-49.333											Compound 4	70	9	-0.017												Compound 5	96	8	-2.085
	Compound 3	000440-51	8.5	-12.116		Compound 4	47	6.5	-50.606											Compound 4	70	9	-4.78												Compound 5	96	7.5	-46.028
	Compound 3	000440-51	8	-15.207		Compound 4	47	6	-70.021											Compound 4	70	8.5	-1.725												Compound 5	96	7	-74.194
	Compound 3	000440-51	7.5	-66.798		Compound 4	47	6	-69.159											Compound 4	70	8.5	-9.513												Compound 5	96	6.5	-88.866
	Compound 3	000440-51	7	-75.588		Compound 4	47	5.5	-83.013											Compound 4	70	8	9.355												Compound 5	96	6	-90.178
	Compound 3	000440-51	6.5	-91.589		Compound 4	47	5.5	-82.853											Compound 4	70	8	-8.298												Compound 5	96	5.5	-92.599
	Compound 3	000440-51	6	-92.429		Compound 4	47	5	-92.272											Compound 4	70	7.5	2.944												Compound 5	96	5	-91.882
	Compound 3	000440-51	5.5	-103.185		Compound 4	47	5	-94.008											Compound 4	70	7.5	2.04												Compound 5	96	4.5	-93.108
	Compound 3	000440-52	10	7.606		Compound 4	48	9.5	-2.049											Compound 4	70	7	3.78												Compound 5	96	9	4.217
	Compound 3	000440-52	9.5	3.771		Compound 4	48	9	-0.721											Compound 4	70	7	0.047												Compound 5	96	8.5	3.745
	Compound 3	000440-52	9	11.428		Compound 4	48	8.5	0.733											Compound 4	70	6.5	4.686												Compound 5	96	8	-8.649
	Compound 3	000440-52	8.5	-0.026		Compound 4	48	8	-7.188											Compound 4	70	6.5	1.759												Compound 5	96	7.5	-36.611
	Compound 3	000440-52	8	-10.976		Compound 4	48	7.5	-13.43											Compound 4	70	6	6.603												Compound 5	96	7	-76.243
	Compound 3	000440-52	7.5	-10.271		Compound 4	48	7	-35.527											Compound 4	70	6	2.008												Compound 5	96	6.5	-89.874
	Compound 3	000440-52	7	-42.938		Compound 4	48	6.5	-48.963											Compound 4	70	5.5	6.359												Compound 5	96	6	-91.584
	Compound 3	000440-52	6.5	-67.085		Compound 4	48	6	-74.193											Compound 4	70	5.5	10.322												Compound 5	96	5.5	-92.488
	Compound 3	000440-52	6	-82.102		Compound 4	48	5.5	-84.446											Compound 4	70	5	6.324												Compound 5	96	5	-94.673
	Compound 3	000440-52	5.5	-83.017		Compound 4	48	5	-96.503											Compound 4	70	5	16.052												Compound 5	96	4.5	-93.525
	Compound 3	000440-52	10	1.708		Compound 5	48	9.5	-0.771											Compound 4	71	9.5	10.422												Compound 5	96	9	10.744
	Compound 3	000440-52	9.5	7.692		Compound 5	48	9	-2.526											Compound 4	71	9.5	-1.589												Compound 5	96	8.5	5.008
	Compound 3	000440-52	9	6.45		Compound 5	48	8.5	-8.329											Compound 4	71	9	-1.123												Compound 5	96	8	-11.856
	Compound 3	000440-52	8.5	5.278		Compound 5	48	8	-21.614											Compound 4	71	9	12.946												Compound 5	96	7.5	-34.368
	Compound 3	000440-52	8	6.057		Compound 5	48	7.5	-39.914											Compound 4	71	8.5	15.779												Compound 5	96	7	-68.464
	Compound 3	000440-52	7.5	-9.882		Compound 5	48	7	-56.796											Compound 4	71	8.5	0.608												Compound 5	96	6.5	-91.243
	Compound 3	000440-52	7	-56.481		Compound 5	48	6.5	-73.479											Compound 4	71	8	8.797												Compound 5	96	6	-91.119
	Compound 3	000440-52	6.5	-75.753		Compound 5	48	6	-88.895											Compound 4	71	8	10.918												Compound 5	96	5.5	-88.942
	Compound 3	000440-52	6	-85.466		Compound 5	48	5.5	-99.16											Compound 4	71	7.5	0.432												Compound 5	96	5	-91.319
	Compound 3	000440-52	5.5	-98.573		Compound 5	48	5	-102.018											Compound 4	71	7.5	-5.374												Compound 5	96	4.5	-93.311
	Compound 3	000440-52	10	-28.368		Compound 5	49	9.5	7.99											Compound 4	71	7	-4.062												Compound 5	96	9	10.81
	Compound 3	000440-52	9.5	5.819		Compound 5	49	9	7.552											Compound 4	71	7	-2.163												Compound 5	96	8.5	3.49
	Compound 3	000440-52	9	-16.137		Compound 5	49	8.5	9.243											Compound 4	71	6.5	1.054												Compound 5	96	8	-8.839
	Compound 3	000440-52	8.5	-33.114		Compound 5	49	8	-7.001											Compound 4	71	6.5	10.85												Compound 5	96	7.5	-47.375
	Compound 3	000440-52	8	-26.529		Compound 5	49	7.5	-31.273											Compound 4	71	6	-4.684												Compound 5	96	7	-81.579
	Compound 3	000440-52	7.5	-73.133		Compound 5	49	7	-54.005											Compound 4	71	6	2.738												Compound 5	96	6.5	-89.812
	Compound 3	000440-52	7	-80.406		Compound 5	49	6.5	-70.612											Compound 4	71	5.5	-5.064												Compound 5	96	6	-91.886
	Compound 3	000440-52	6.5	-90.005		Compound 5	49	6	-84.864											Compound 4	71	5.5	7.031												Compound 5	96	5.5	-92.265
	Compound 3	000440-52	6	-98.14		Compound 5	49	5.5	-95.798											Compound 4	71	5	-0.432												Compound 5	96	5	-92.395
	Compound 3	000440-52	5.5	-100.443		Compound 5	49	5	-99.468											Compound 4	71	5	2.501												Compound 5	96	4.5	-92.275
	Compound 3	000440-55	10	-4.933		Compound 5	50	9.5	10.552											Compound 4	72	9.5	-5.459												Compound 6	97	9	6.256
	Compound 3	000440-55	9.5	-5.555		Compound 5	50	9	11.307											Compound 4	72	9	5.609												Compound 6	97	8.5	-1.354
	Compound 3	000440-55	9	-6.486		Compound 5	50	8.5	6.467											Compound 4	72	8.5	5.098												Compound 6	97	8	-2.32
	Compound 3	000440-55	8.5	-15.037		Compound 5	50	8	-6.313											Compound 4	72	8	9.278												Compound 6	97	7.5	-52.257
	Compound 3	000440-55	8	-24.066		Compound 5	50	7.5	-15.824											Compound 4	72	7.5	4.256												Compound 6	97	7	-90.171
	Compound 3	000440-55	7.5	-60.303		Compound 5	50	7	-39.995											Compound 4	72	7	6.541												Compound 6	97	6.5	-97.909
	Compound 3	000440-55	7	-63.17		Compound 5	50	6.5	-63.874											Compound 4	72	6.5	7.624												Compound 6	97	6	-99.35
	Compound 3	000440-55	6.5	-76.518		Compound 5	50	6	-84.253											Compound 4	72	6	3.624												Compound 6	97	5.5	-99.037
	Compound 3	000440-55	6	-89.643		Compound 5	50	5.5	-95.768											Compound 4	72	5.5	10.211												Compound 6	97	5	-99.234
	Compound 3	000440-55	5.5	-94.587		Compound 5	50	5	-99.746											Compound 4	72	5	-2.211												Compound 6	97	4.5	-99.417
	Compound 3	000440-55	10	13.905		Compound 5	51	9.5	-6.8											Compound 5	73	9.5	11.996
	Compound 3	000440-55	9.5	32.275		Compound 5	51	9	-2.857											Compound 5	73	9	27.058
	Compound 3	000440-55	9	-2.816		Compound 5	51	8.5	-2.155											Compound 5	73	8.5	27.583
	Compound 3	000440-55	8.5	6.414		Compound 5	51	8	-12.323											Compound 5	73	8	35.464
	Compound 3	000440-55	8	-23.563		Compound 5	51	7.5	-36.22											Compound 5	73	7.5	33.012
	Compound 3	000440-55	7.5	-34.095		Compound 5	51	7	-49.389											Compound 5	73	7	20.053
	Compound 3	000440-55	7	-48.821		Compound 5	51	6.5	-67.683											Compound 5	73	6.5	8.757
	Compound 3	000440-55	6.5	-90.597		Compound 5	51	6	-86.232											Compound 5	73	6	8.757
	Compound 3	000440-55	6	-93.435		Compound 5	51	5.5	-95.506											Compound 5	73	5.5	8.581
	Compound 3	000440-55	5.5	-98.345		Compound 5	51	5	-97.598											Compound 5	73	5	8.144
	Compound 4	000440-55	10	-5.43		Compound 5	52	9.5	0.902											Compound 5	73	9.5	-50.35
	Compound 4	000440-55	9.5	-8.958		Compound 5	52	9	-4.933											Compound 5	73	9	6.13
	Compound 4	000440-55	9	-22.446		Compound 5	52	8.5	-3.686											Compound 5	73	8.5	2.977
	Compound 4	000440-55	8.5	-20.554		Compound 5	52	8	-16.626											Compound 5	73	8	-8.406
	Compound 4	000440-55	8	-31.971		Compound 5	52	7.5	-40.703											Compound 5	73	7.5	-11.734
	Compound 4	000440-55	7.5	-56.532		Compound 5	52	7	-55.169											Compound 5	73	7	1.051
	Compound 4	000440-55	7	-53.29		Compound 5	52	6.5	-72.479											Compound 5	73	6.5	21.454
	Compound 4	000440-55	6.5	-85.279		Compound 5	52	6	-90.104											Compound 5	73	6	-5.867
	Compound 4	000440-55	6	-91.375		Compound 5	52	5.5	-97.307											Compound 5	73	5.5	-16.725
	Compound 4	000440-55	5.5	-92.506		Compound 5	52	5	-100.732											Compound 5	73	5	-10.158
	Compound 4	000440-55	10	8.939		Compound 5	53	9.5	-104.169											Compound 5	73	9.5	7.881
	Compound 4	000440-55	9.5	13.7		Compound 5	53	9	-102.588											Compound 5	73	9	-14.448
	Compound 4	000440-55	9	16.897		Compound 5	53	8.5	-21.899											Compound 5	73	8.5	19.702
	Compound 4	000440-55	8.5	15.023		Compound 5	53	8	-27.264											Compound 5	73	8	12.434
	Compound 4	000440-55	8	-15.125		Compound 5	53	7.5	-41.385											Compound 5	73	7.5	-4.378
	Compound 4	000440-55	7.5	-8.764		Compound 5	53	7	-63.574											Compound 5	73	7	-5.166
	Compound 4	000440-55	7	-49.397		Compound 5	53	6.5	-79.264											Compound 5	73	6.5	2.977
	Compound 4	000440-55	6.5	-75.491		Compound 5	53	6	-89.939											Compound 5	73	6	10.158
	Compound 4	000440-55	6	-91.703		Compound 5	53	5.5	-98.304											Compound 5	73	5.5	16.025
	Compound 4	000440-55	5.5	-93.456		Compound 5	53	5	-98.804											Compound 5	73	5	6.48
	Compound 4	000440-56	10	21.43		Compound 5	53	9.5	-49.034											Compound 5	73	9.5	-9.19
	Compound 4	000440-56	9.5	21.352		Compound 5	53	9	-103.209											Compound 5	73	9	48.287
	Compound 4	000440-56	9	1.826		Compound 5	53	8.5	-17.304											Compound 5	73	8.5	21.807
	Compound 4	000440-56	8.5	-26.132		Compound 5	53	8	-23.534											Compound 5	73	8	55.296
	Compound 4	000440-56	8	-30.714		Compound 5	53	7.5	-40.939											Compound 5	73	7.5	33.956
	Compound 4	000440-56	7.5	-58.805		Compound 5	53	7	-61.277											Compound 5	73	7	42.991
	Compound 4	000440-56	7	-82.526		Compound 5	53	6.5	-77.182											Compound 5	73	6.5	40.498
	Compound 4	000440-56	6.5	-87.528		Compound 5	53	6	-90.574											Compound 5	73	6	48.287
	Compound 4	000440-56	6	-97.759		Compound 5	53	5.5	-98.088											Compound 5	73	5.5	2.492
	Compound 4	000440-56	5.5	-100.21		Compound 5	53	5	-100.209											Compound 5	73	5	26.791
	Compound 4	000440-56	10	-11.554		Compound 5	54	9.5	-13.333											Compound 5	73	9.5	-49.377
	Compound 4	000440-56	9.5	-11.947		Compound 5	54	9	-7.315											Compound 5	73	9	39.72
	Compound 4	000440-56	9	-6.015		Compound 5	54	8.5	-9.683											Compound 5	73	8.5	-1.713
	Compound 4	000440-56	8.5	-30.752		Compound 5	54	8	-27.419											Compound 5	73	8	14.953
	Compound 4	000440-56	8	-24.222		Compound 5	54	7.5	-41.31											Compound 5	73	7.5	-8.723
	Compound 4	000440-56	7.5	-68.754		Compound 5	54	7	-56.454											Compound 5	73	7	-1.558
	Compound 4	000440-56	7	-80.392		Compound 5	54	6.5	-77.576											Compound 5	73	6.5	-0.623
	Compound 4	000440-56	6.5	-90.839		Compound 5	54	6	-89.293											Compound 5	73	6	33.645
	Compound 4	000440-56	6	-94.726		Compound 5	54	5.5	-97.207											Compound 5	73	5.5	2.96
	Compound 4	000440-56	5.5	-99.752		Compound 5	54	5	-97.959											Compound 5	73	5	16.355
	Compound 4	000440-59	10	0.305		Compound 5	54	9.5	-3.64											Compound 5	73	9.5	-4.829
	Compound 4	000440-59	9.5	1.883		Compound 5	54	9	5.582											Compound 5	73	9	0.623
	Compound 4	000440-59	9	-22.245		Compound 5	54	8.5	-13.375											Compound 5	73	8.5	24.299
	Compound 4	000440-59	8.5	-20.173		Compound 5	54	8	-18.465											Compound 5	73	8	5.14
	Compound 4	000440-59	8	9.375		Compound 5	54	7.5	-44.342											Compound 5	73	7.5	26.48
	Compound 4	000440-59	7.5	-57.415		Compound 5	54	7	-62.592											Compound 5	73	7	-1.558
	Compound 4	000440-59	7	-65.687		Compound 5	54	6.5	-84.225											Compound 5	73	6.5	5.607
	Compound 4	000440-59	6.5	-89.562		Compound 5	54	6	-93.073											Compound 5	73	6	-0.935
	Compound 4	000440-59	6	-92.859		Compound 5	54	5.5	-100.368											Compound 5	73	5.5	30.685
	Compound 4	000440-59	5.5	-97.455		Compound 5	54	5	-101.824											Compound 5	73	5	-37.227
	Compound 4	000440-59	10	-10.385		Compound 5	54	9.5	-10.449											Compound 6	73	9.5	18.832
	Compound 4	000440-59	9.5	-2.885		Compound 5	54	9	-10.741											Compound 6	73	9	39.582
	Compound 4	000440-59	9	-13.147		Compound 5	54	8.5	-19.644											Compound 6	73	8.5	22.058
	Compound 4	000440-59	8.5	-25.991		Compound 5	54	8	-34.787											Compound 6	73	8	25.719
	Compound 4	000440-59	8	-27.801		Compound 5	54	7.5	-46.256											Compound 6	73	7.5	16.042
	Compound 4	000440-59	7.5	-43.092		Compound 5	54	7	-63.105											Compound 6	73	7	38.099
	Compound 4	000440-59	7	-68.449		Compound 5	54	6.5	-84.974											Compound 6	73	6.5	17.35
	Compound 4	000440-59	6.5	-84.528		Compound 5	54	6	-92.879											Compound 6	73	6	10.724
	Compound 4	000440-59	6	-94.037		Compound 5	54	5.5	-98.079											Compound 6	73	5.5	16.129
	Compound 4	000440-59	5.5	-89.869		Compound 5	54	5	-101.574											Compound 6	73	5	46.033
	Compound 5	001324-03	10	7.735		Compound 5	54	9.5	-5.72											Compound 6	73	9.5	-4.981
	Compound 5	001324-03	9.5	9.476		Compound 5	54	9	-1.31											Compound 6	73	9	-4.981
	Compound 5	001324-03	9	0.863		Compound 5	54	8.5	2.059											Compound 6	73	8.5	32.567
	Compound 5	001324-03	8.5	-25.63		Compound 5	54	8	-23.776											Compound 6	73	8	14.559
	Compound 5	001324-03	8	-47.856		Compound 5	54	7.5	-42.761											Compound 6	73	7.5	-1.533
	Compound 5	001324-03	7.5	-67.8		Compound 5	54	7	-66.281											Compound 6	73	7	1.149
	Compound 5	001324-03	7	-78.847		Compound 5	54	6.5	-81.078											Compound 6	73	6.5	-21.264
	Compound 5	001324-03	6.5	-83.16		Compound 5	54	6	-91.506											Compound 6	73	6	19.349
	Compound 5	001324-03	6	-88.115		Compound 5	54	5.5	-98.967											Compound 6	73	5.5	29.693
	Compound 5	001324-03	5.5	-98.346		Compound 5	54	5	-102.739											Compound 6	73	5	38.889
	Compound 5	001324-03	10	-5.474		Compound 6	55	9.5	-14.574
	Compound 5	001324-03	9.5	3.266		Compound 6	55	9	-17.008
	Compound 5	001324-03	9	4.355		Compound 6	55	8.5	-33.07
	Compound 5	001324-03	8.5	-29.101		Compound 6	55	8	-63.769
	Compound 5	001324-03	8	-60.883		Compound 6	55	7.5	-92.261
	Compound 5	001324-03	7.5	-51.768		Compound 6	55	7	-98.17
	Compound 5	001324-03	7	-81.764		Compound 6	55	6.5	-101.872
	Compound 5	001324-03	6.5	-87.655		Compound 6	55	6	-102.57
	Compound 5	001324-03	6	-88.822		Compound 6	55	5.5	-100.15
	Compound 5	001324-03	5.5	-85.673		Compound 6	55	5	-101.63
	Compound 5	000440-64	10	7.049
	Compound 5	000440-64	9.5	16.855
	Compound 5	000440-64	9	-5.041
	Compound 5	000440-64	8.5	-8.408
	Compound 5	000440-64	8	-25.352
	Compound 5	000440-64	7.5	-57.615
	Compound 5	000440-64	7	-69.358
	Compound 5	000440-64	6.5	-78.367
	Compound 5	000440-64	6	-84.258
	Compound 5	000440-64	5.5	-90.206
	Compound 5	000440-64	10	-20.946
	Compound 5	000440-64	9.5	0.467
	Compound 5	000440-64	9	5.979
	Compound 5	000440-64	8.5	-30.365
	Compound 5	000440-64	8	-31.315
	Compound 5	000440-64	7.5	-68.165
	Compound 5	000440-64	7	-84.373
	Compound 5	000440-64	6.5	-82.722
	Compound 5	000440-64	6	-95.647
	Compound 5	000440-64	5.5	-97.638
	Compound 5	001324-05	10	5.357
	Compound 5	001324-05	9.5	10.185
	Compound 5	001324-05	9	-14.203
	Compound 5	001324-05	8.5	-15.685
	Compound 5	001324-05	8	-33.59
	Compound 5	001324-05	7.5	-41.322
	Compound 5	001324-05	7	-68.905
	Compound 5	001324-05	6.5	-86.206
	Compound 5	001324-05	6	-88.953
	Compound 5	001324-05	5.5	-93.566
	Compound 5	001324-05	10	-4.844
	Compound 5	001324-05	9.5	-3.744
	Compound 5	001324-05	9	-40.264
	Compound 5	001324-05	8.5	-24.613
	Compound 5	001324-05	8	-31.392
	Compound 5	001324-05	7.5	-66.323
	Compound 5	001324-05	7	-75.675
	Compound 5	001324-05	6.5	-86.497
	Compound 5	001324-05	6	-87.382
	Compound 5	001324-05	5.5	-99.399
	Compound 5		10	-31.723
	Compound 5		9.5	-4.632
	Compound 5		9	-8.417
	Compound 5		8.5	-38.037
	Compound 5		8	-52.412
	Compound 5		7.5	-72.028
	Compound 5		7	-88.652
	Compound 5		6.5	-90.981
	Compound 5		6	-93.27
	Compound 5		5.5	-97.433
	Compound 5	000046-64	10	-8.096
	Compound 5	000046-64	9.5	13.484
	Compound 5	000046-64	9	-15.698
	Compound 5	000046-64	8.5	-0.826
	Compound 5	000046-64	8	-36.656
	Compound 5	000046-64	7.5	-53.634
	Compound 5	000046-64	7	-76.657
	Compound 5	000046-64	6.5	-89.297
	Compound 5	000046-64	6	-92.335
	Compound 5	000046-64	5.5	-95.532
	Compound 5	000046-64	10	-26.211
	Compound 5	000046-64	9.5	-19.18
	Compound 5	000046-64	9	-14.576
	Compound 5	000046-64	8.5	-30.512
	Compound 5	000046-64	8	-53.266
	Compound 5	000046-64	7.5	-60.234
	Compound 5	000046-64	7	-89.055
	Compound 5	000046-64	6.5	-95.896
	Compound 5	000046-64	6	-95.374
	Compound 5	000046-64	5.5	-93.906
	Compound 5	001324-06	10	10.143
	Compound 5	001324-06	9.5	11.401
	Compound 5	001324-06	9	-13.336
	Compound 5	001324-06	8.5	-42.399
	Compound 5	001324-06	8	-36.451
	Compound 5	001324-06	7.5	-67.526
	Compound 5	001324-06	7	-66.339
	Compound 5	001324-06	6.5	-88.652
	Compound 5	001324-06	6	-88.117
	Compound 5	001324-06	5.5	-101.191
	Compound 5	000440-68	10	8.762
	Compound 5	000440-68	9.5	-15.158
	Compound 5	000440-68	9	-20.805
	Compound 5	000440-68	8.5	-38.791
	Compound 5	000440-68	8	-64.09
	Compound 5	000440-68	7.5	-70.469
	Compound 5	000440-68	7	-89.936
	Compound 5	000440-68	6.5	-84.049
	Compound 5	000440-68	6	-90.168
	Compound 5	000440-68	5.5	-92.238
	Compound 5	000440-68	10	31.218
	Compound 5	000440-68	9.5	48.864
	Compound 5	000440-68	9	31.467
	Compound 5	000440-68	8.5	3.815
	Compound 5	000440-68	8	-10.605
	Compound 5	000440-68	7.5	-49.528
	Compound 5	000440-68	7	-68.555
	Compound 5	000440-68	6.5	-84.138
	Compound 5	000440-68	6	-81.211
	Compound 5	000440-68	5.5	-85.831
	Compound 5	001289-38	10	-17.292
	Compound 5	001289-38	9.5	9.1
	Compound 5	001289-38	9	-11.922
	Compound 5	001289-38	8.5	-7.688
	Compound 5	001289-38	8	-37.754
	Compound 5	001289-38	7.5	-69.712
	Compound 5	001289-38	7	-79.732
	Compound 5	001289-38	6.5	-87.193
	Compound 5	001289-38	6	-85.001
	Compound 5	001289-38	5.5	-91.344
	Compound 5	001289-38	10	21.565
	Compound 5	001289-38	9.5	23.426
	Compound 5	001289-38	9	16.234
	Compound 5	001289-38	8.5	-0.849
	Compound 5	001289-38	8	-4.055
	Compound 5	001289-38	7.5	-64.22
	Compound 5	001289-38	7	-78.772
	Compound 5	001289-38	6.5	-86.716
	Compound 5	001289-38	6	-88.752
	Compound 5	001289-38	5.5	-87.123
	Compound 5	001324-11	10	8.208
	Compound 5	001324-11	10	6.135
	Compound 5	001324-11	9.5	4.651
	Compound 5	001324-11	9.5	-36.318
	Compound 5	001324-11	9	-25.934
	Compound 5	001324-11	9	-25.032
	Compound 5	001324-11	8.5	-35.662
	Compound 5	001324-11	8.5	-14.498
	Compound 5	001324-11	8	-43.157
	Compound 5	001324-11	8	-21.978
	Compound 5	001324-11	7.5	-68.109
	Compound 5	001324-11	7.5	-68.738
	Compound 5	001324-11	7	-78.31
	Compound 5	001324-11	7	-71.061
	Compound 5	001324-11	6.5	-96.3
	Compound 5	001324-11	6.5	-94.462
	Compound 5	001324-11	6	-105.102
	Compound 5	001324-11	6	-95.49
	Compound 5	001324-11	5.5	-94.902
	Compound 5	001324-11	5.5	-97.453
	Compound 5	001324-11	10	7.494
	Compound 5	001324-11	10	-17.578
	Compound 5	001324-11	9.5	-30.256
	Compound 5	001324-11	9.5	-37.247
	Compound 5	001324-11	9	-34.618
	Compound 5	001324-11	9	-16.565
	Compound 5	001324-11	8.5	-27.592
	Compound 5	001324-11	8.5	-20.049
	Compound 5	001324-11	8	-53.809
	Compound 5	001324-11	8	-58.068
	Compound 5	001324-11	7.5	-64.828
	Compound 5	001324-11	7.5	-71.369
	Compound 5	001324-11	7	-95.598
	Compound 5	001324-11	7	-75.497
	Compound 5	001324-11	6.5	-82.561
	Compound 5	001324-11	6.5	-83.572
	Compound 5	001324-11	6	-84.673
	Compound 5	001324-11	6	-105.513
	Compound 5	001324-11	5.5	-115.031
	Compound 5	001324-11	5.5	-91.245
	Compound 5	001324-12	10	-22.579
	Compound 5	001324-12	9.5	-21.155
	Compound 5	001324-12	9	-3.898
	Compound 5	001324-12	8.5	-32.783
	Compound 5	001324-12	8	-36.513
	Compound 5	001324-12	7.5	-70.47
	Compound 5	001324-12	7	-74.493
	Compound 5	001324-12	6.5	-90.603
	Compound 5	001324-12	6	-93.812
	Compound 5	001324-12	5.5	-97.001
	Compound 5	001324-12	10	13.091
	Compound 5	001324-12	9.5	6.195
	Compound 5	001324-12	9	29.982
	Compound 5	001324-12	8.5	-0.381
	Compound 5	001324-12	8	-38.58
	Compound 5	001324-12	7.5	-70.84
	Compound 5	001324-12	7	-83.288
	Compound 5	001324-12	6.5	-84.708
	Compound 5	001324-12	6	-91.42
	Compound 5	001324-12	5.5	-98.138
	Compound 5	001289-73	10	61.037
	Compound 5	001289-73	9.5	58.52
	Compound 5	001289-73	9	-24.48
	Compound 5	001289-73	8.5	-20.432
	Compound 5	001289-73	8	-5.429
	Compound 5	001289-73	7.5	-54.242
	Compound 5	001289-73	7	-85.524
	Compound 5	001289-73	6.5	-89.99
	Compound 5	001289-73	6	-87.322
	Compound 5	001289-73	5.5	-90.292
	Compound 5	000440-73	10	-11.941
	Compound 5	000440-73	9.5	-37.632
	Compound 5	000440-73	9	-30.527
	Compound 5	000440-73	8.5	-37.257
	Compound 5	000440-73	8	-49.052
	Compound 5	000440-73	7.5	-43.292
	Compound 5	000440-73	7	-78.818
	Compound 5	000440-73	6.5	-88.753
	Compound 5	000440-73	6	-93.585
	Compound 5	000440-73	5.5	-91.519
	Compound 5	000440-73	10	15.418
	Compound 5	000440-73	9.5	17.026
	Compound 5	000440-73	9	-6.894
	Compound 5	000440-73	8.5	-23.705
	Compound 5	000440-73	8	-35.691
	Compound 5	000440-73	7.5	-69.548
	Compound 5	000440-73	7	-85.654
	Compound 5	000440-73	6.5	-94.185
	Compound 5	000440-73	6	-98.742
	Compound 5	000440-73	5.5	-95.446
	Compound 5	001289-82	10	-6.59
	Compound 5	001289-82	9.5	-11.897
	Compound 5	001289-82	9	-7.166
	Compound 5	001289-82	8.5	-1.061
	Compound 5	001289-82	8	-32.068
	Compound 5	001289-82	7.5	-59.451
	Compound 5	001289-82	7	-77.283
	Compound 5	001289-82	6.5	-86.08
	Compound 5	001289-82	6	-88.142
	Compound 5	001289-82	5.5	-90.446
	Compound 5	001289-82	10	12.014
	Compound 5	001289-82	9.5	6.588
	Compound 5	001289-82	9	-8.379
	Compound 5	001289-82	8.5	1.07
	Compound 5	001289-82	8	-33.595
	Compound 5	001289-82	7.5	-64.863
	Compound 5	001289-82	7	-79.278
	Compound 5	001289-82	6.5	-79.5
	Compound 5	001289-82	6	-92.284
	Compound 5	001289-82	5.5	-90.373
	Compound 5	000440-74	10	-5.718
	Compound 5	000440-74	9.5	-10.347
	Compound 5	000440-74	9	-30.063
	Compound 5	000440-74	8.5	-25.405
	Compound 5	000440-74	8	-5.513
	Compound 5	000440-74	7.5	-65.596
	Compound 5	000440-74	7	-80.884
	Compound 5	000440-74	6.5	-88.833
	Compound 5	000440-74	6	-93.703
	Compound 5	000440-74	5.5	-94.511
	Compound 5	000440-74	10	-4.006
	Compound 5	000440-74	9.5	2.268
	Compound 5	000440-74	9	-27.919
	Compound 5	000440-74	8.5	-21.703
	Compound 5	000440-74	8	-50.173
	Compound 5	000440-74	7.5	-73.06
	Compound 5	000440-74	7	-81.259
	Compound 5	000440-74	6.5	-98.821
	Compound 5	000440-74	6	-90.496
	Compound 5	000440-74	5.5	-95.693
	Compound 5	001289-89	10	-25.764
	Compound 5	001289-89	9.5	-14.258
	Compound 5	001289-89	9	-11.426
	Compound 5	001289-89	8.5	-20.209
	Compound 5	001289-89	8	-56.105
	Compound 5	001289-89	7.5	-78.38
	Compound 5	001289-89	7	-90.367
	Compound 5	001289-89	6.5	-94.41
	Compound 5	001289-89	6	-96.351
	Compound 5	001289-89	5.5	-104.359
	Compound 5	001289-89	10	1.448
	Compound 5	001289-89	9.5	-16.791
	Compound 5	001289-89	9	-22.652
	Compound 5	001289-89	8.5	-19.697
	Compound 5	001289-89	8	-36.657
	Compound 5	001289-89	7.5	-47.114
	Compound 5	001289-89	7	-84.987
	Compound 5	001289-89	6.5	-93.252
	Compound 5	001289-89	6	-96.638
	Compound 5	001289-89	5.5	-93.359
	Compound 5	001324-15	10	2.58
	Compound 5	001324-15	9.5	-9.244
	Compound 5	001324-15	9	-13.576
	Compound 5	001324-15	8.5	-25.914
	Compound 5	001324-15	8	-36.769
	Compound 5	001324-15	7.5	-56.591
	Compound 5	001324-15	7	-87.685
	Compound 5	001324-15	6.5	-88.03
	Compound 5	001324-15	6	-93.786
	Compound 5	001324-15	5.5	-96.281
	Compound 5	001324-15	10	-10.147
	Compound 5	001324-15	9.5	-15.529
	Compound 5	001324-15	9	4.862
	Compound 5	001324-15	8.5	-3.121
	Compound 5	001324-15	8	-28.608
	Compound 5	001324-15	7.5	-83.488
	Compound 5	001324-15	7	-88.414
	Compound 5	001324-15	6.5	-86.255
	Compound 5	001324-15	6	-103.72
	Compound 5	001324-15	5.5	-97.537
	Compound 5	000440-76	10	2.554
	Compound 5	000440-76	9.5	11.609
	Compound 5	000440-76	9	-1.036
	Compound 5	000440-76	8.5	-9.465
	Compound 5	000440-76	8	-46.483
	Compound 5	000440-76	7.5	-48.285
	Compound 5	000440-76	7	-71.833
	Compound 5	000440-76	6.5	-89.546
	Compound 5	000440-76	6	-89.775
	Compound 5	000440-76	5.5	-94.066
	Compound 5	000440-76	10	18.342
	Compound 5	000440-76	9.5	-3.869
	Compound 5	000440-76	9	11.8
	Compound 5	000440-76	8.5	-22.668
	Compound 5	000440-76	8	-38.333
	Compound 5	000440-76	7.5	-57.335
	Compound 5	000440-76	7	-81.273
	Compound 5	000440-76	6.5	-86.946
	Compound 5	000440-76	6	-95.289
	Compound 5	000440-76	5.5	-89
	Compound 5	001619-37	10	-1.517
	Compound 5	001619-37	9.5	5.83
	Compound 5	001619-37	9	-11.579
	Compound 5	001619-37	8.5	-12.243
	Compound 5	001619-37	8	-29.806
	Compound 5	001619-37	7.5	-59.591
	Compound 5	001619-37	7	-64.215
	Compound 5	001619-37	6.5	-84.297
	Compound 5	001619-37	6	-88.717
	Compound 5	001619-37	5.5	-87.658
	Compound 5	001619-37	10	7.601
	Compound 5	001619-37	9.5	10.207
	Compound 5	001619-37	9	12.269
	Compound 5	001619-37	8.5	-18.252
	Compound 5	001619-37	8	-25.045
	Compound 5	001619-37	7.5	-59.381
	Compound 5	001619-37	7	-80.538
	Compound 5	001619-37	6.5	-89.102
	Compound 5	001619-37	6	-91.516
	Compound 5	001619-37	5.5	-94.954
	Compound 5	001619-37	10	-0.744
	Compound 5	001619-37	9.5	10.495
	Compound 5	001619-37	9	0.305
	Compound 5	001619-37	8.5	-10.061
	Compound 5	001619-37	8	-23.755
	Compound 5	001619-37	7.5	-40.716
	Compound 5	001619-37	7	-65.512
	Compound 5	001619-37	6.5	-85.809
	Compound 5	001619-37	6	-89.454
	Compound 5	001619-37	5.5	-87.174
	Compound 5	001619-37	10	10.381
	Compound 5	001619-37	9.5	11.241
	Compound 5	001619-37	9	-5.59
	Compound 5	001619-37	8.5	0.598
	Compound 5	001619-37	8	-28.281
	Compound 5	001619-37	7.5	-46.433
	Compound 5	001619-37	7	-74.053
	Compound 5	001619-37	6.5	-80.413
	Compound 5	001619-37	6	-85.856
	Compound 5	001619-37	5.5	-87.259
	Compound 5	001619-37	10	-4.27
	Compound 5	001619-37	9.5	10.411
	Compound 5	001619-37	9	4.187
	Compound 5	001619-37	8.5	-0.676
	Compound 5	001619-37	8	-38.568
	Compound 5	001619-37	7.5	-58.833
	Compound 5	001619-37	7	-79.515
	Compound 5	001619-37	6.5	-89.34
	Compound 5	001619-37	6	-82.336
	Compound 5	001619-37	5.5	-93.729
	Compound 5	001619-37	10	-2.028
	Compound 5	001619-37	9.5	-16.138
	Compound 5	001619-37	9	-24.242
	Compound 5	001619-37	8.5	-33.541
	Compound 5	001619-37	8	-39.382
	Compound 5	001619-37	7.5	-54.15
	Compound 5	001619-37	7	-75.17
	Compound 5	001619-37	6.5	-86.772
	Compound 5	001619-37	6	-90.467
	Compound 5	001619-37	5.5	-93.703
	Compound 5	001619-37	10	26.991
	Compound 5	001619-37	9.5	18.938
	Compound 5	001619-37	9	9.928
	Compound 5	001619-37	8.5	-26.395
	Compound 5	001619-37	8	-9.634
	Compound 5	001619-37	7.5	-60.368
	Compound 5	001619-37	7	-54.867
	Compound 5	001619-37	6.5	-80.608
	Compound 5	001619-37	6	-79.801
	Compound 5	001619-37	5.5	-88.224
	Compound 5	001619-37	10	-24.399
	Compound 5	001619-37	9.5	-9.666
	Compound 5	001619-37	9	1.352
	Compound 5	001619-37	8.5	-31.731
	Compound 5	001619-37	8	-37.836
	Compound 5	001619-37	7.5	-55.123
	Compound 5	001619-37	7	-78.452
	Compound 5	001619-37	6.5	-82.707
	Compound 5	001619-37	6	-78.768
	Compound 5	001619-37	5.5	-88.589
	Compound 5	001619-37	10	11.328
	Compound 5	001619-37	9.5	33.222
	Compound 5	001619-37	9	25.298
	Compound 5	001619-37	8.5	-13.451
	Compound 5	001619-37	8	-40.865
	Compound 5	001619-37	7.5	-63.398
	Compound 5	001619-37	7	-80.462
	Compound 5	001619-37	6.5	-84.1
	Compound 5	001619-37	6	-86.644
	Compound 5	001619-37	5.5	-94.266
	Compound 5	001619-37	10	-28.619
	Compound 5	001619-37	9.5	4.301
	Compound 5	001619-37	9	-21.761
	Compound 5	001619-37	8.5	-23.219
	Compound 5	001619-37	8	-45.218
	Compound 5	001619-37	7.5	-63.937
	Compound 5	001619-37	7	-82.314
	Compound 5	001619-37	6.5	-71.403
	Compound 5	001619-37	6	-91.897
	Compound 5	001619-37	5.5	-91.038
	Compound 5	001619-37	10	-25.341
	Compound 5	001619-37	9.5	-12.899
	Compound 5	001619-37	9	-1.644
	Compound 5	001619-37	8.5	-17.708
	Compound 5	001619-37	8	-30.687
	Compound 5	001619-37	7.5	-60.864
	Compound 5	001619-37	7	-72.9
	Compound 5	001619-37	6.5	-82.891
	Compound 5	001619-37	6	-87.736
	Compound 5	001619-37	5.5	-89.898
	Compound 5	001619-37	10	21.207
	Compound 5	001619-37	9.5	7.655
	Compound 5	001619-37	9	10.876
	Compound 5	001619-37	8.5	-10.383
	Compound 5	001619-37	8	-28.289
	Compound 5	001619-37	7.5	-45.737
	Compound 5	001619-37	7	-71.773
	Compound 5	001619-37	6.5	-94.72
	Compound 5	001619-37	6	-89.363
	Compound 5	001619-37	5.5	-94.185
	Compound 5	000046-66	10	-4.084
	Compound 5	000046-66	9.5	1.867
	Compound 5	000046-66	9	-27.609
	Compound 5	000046-66	8.5	-35.444
	Compound 5	000046-66	8	-65.116
	Compound 5	000046-66	7.5	-73.559
	Compound 5	000046-66	7	-86.105
	Compound 5	000046-66	6.5	-84.638
	Compound 5	000046-66	6	-90.321
	Compound 5	000046-66	5.5	-94.095
	Compound 5	000046-66	10	4.726
	Compound 5	000046-66	9.5	-5.428
	Compound 5	000046-66	9	8.226
	Compound 5	000046-66	8.5	-16.57
	Compound 5	000046-66	8	-15.8
	Compound 5	000046-66	7.5	-34.47
	Compound 5	000046-66	7	-71.443
	Compound 5	000046-66	6.5	-79.985
	Compound 5	000046-66	6	-84.319
	Compound 5	000046-66	5.5	-85.592
	Compound 6	000440-70	10	12.274
	Compound 6	000440-70	9.5	0.648
	Compound 6	000440-70	9	-5.927
	Compound 6	000440-70	8.5	-21.771
	Compound 6	000440-70	8	-67.221
	Compound 6	000440-70	7.5	-78.279
	Compound 6	000440-70	7	-83.305
	Compound 6	000440-70	6.5	-87.153
	Compound 6	000440-70	6	-96.236
	Compound 6	000440-70	5.5	-93.559
	Compound 6	000440-70	10	-3.253
	Compound 6	000440-70	9.5	28.959
	Compound 6	000440-70	9	-2.665
	Compound 6	000440-70	8.5	-20.506
	Compound 6	000440-70	8	-66.661
	Compound 6	000440-70	7.5	-76.057
	Compound 6	000440-70	7	-83.209
	Compound 6	000440-70	6.5	-91.071
	Compound 6	000440-70	6	-99.066
	Compound 6	000440-70	5.5	-96.051
	Compound 6	001324-11	10	38.031
	Compound 6	001324-11	9.5	-38.472
	Compound 6	001324-11	9	-28.636
	Compound 6	001324-11	8.5	-36.748
	Compound 6	001324-11	8	-67.572
	Compound 6	001324-11	7.5	-70.088
	Compound 6	001324-11	7	-91.487
	Compound 6	001324-11	6.5	-94.134
	Compound 6	001324-11	6	-94.849
	Compound 6	001324-11	5.5	-85.424
	Compound 6	001324-11	10	2.62
	Compound 6	001324-11	9.5	22.699
	Compound 6	001324-11	9	3.259
	Compound 6	001324-11	8.5	-56.599
	Compound 6	001324-11	8	-42.528
	Compound 6	001324-11	7.5	-67.677
	Compound 6	001324-11	7	-77.783
	Compound 6	001324-11	6.5	-74.761
	Compound 6	001324-11	6	-106.333
	Compound 6	001324-11	5.5	-102.995
	Compound 6	001324-12	10	17.778
	Compound 6	001324-12	9.5	5.073
	Compound 6	001324-12	9	-12.411
	Compound 6	001324-12	8.5	-39.259
	Compound 6	001324-12	8	-45.461
	Compound 6	001324-12	7.5	-77.374
	Compound 6	001324-12	7	-86.144
	Compound 6	001324-12	6.5	-89.548
	Compound 6	001324-12	6	-95.32
	Compound 6	001324-12	5.5	-95.137
	Compound 6	001324-12	10	-35.723
	Compound 6	001324-12	9.5	-35.502
	Compound 6	001324-12	9	-8.033
	Compound 6	001324-12	8.5	-43.882
	Compound 6	001324-12	8	-73.996
	Compound 6	001324-12	7.5	-82.605
	Compound 6	001324-12	7	-93.758
	Compound 6	001324-12	6.5	-92.042
	Compound 6	001324-12	6	-98.023
	Compound 6	001324-12	5.5	-94.493

## Sheet: Figure 2
Figure 2A				Figure 2B					Figure 2C						Figure 2D
Control	50 mg/kg	150 mg/kg		Control	15 mg/kg	50 mg/kg	150 mg/kg		Time (hrs)	50 mg/kg predicted	150 mg/kg predicted	50 mg/kg	150 mg/kg		Time (hrs)	15 mg/kg predicted	50 mg/kg predicted	150 mg/kg predicted	15 mg/kg	50 mg/kg	150 mg/kg
194.88	122.187	59.841		221.776	225.637	158.085	31.1855		0	0	0				0	0	0	0
207.152	177.378	83.072		221.085	137.863	183.335	56.4642		1	2106.33	5643.3				1	9729.42	31694.1	101758
189.441	108.174	55.892		154.946	132.962	49.1715	75.9873		2	2477.64	6620.49				2	9921.66	32428.1	103531
165.288	98.222	95.772		169.287	111.366	48.0736	68.1912		3	2511.38	6706.17				3	7797.05	25566.5	81117.5
158.193	109.2			260.344	131.938	104.989	57.057		4	2479.82	6621.43				4	5591.31	18386.1	57933.6
224.388	96.12			196.166	105.244	62.9582	87.8532		5	2436.17	6505.46				5	3853.69	12699.5	39709.7
197.584	95.064			143.649	121.501	150.519	110.873		6	2390.86	6385.35				6	2609.93	8611.01	26697.5
174.096	58.311			226.643	50.2054	118.475	63.3872		7	2345.92	6266.42				7	1756.03	5793.5	17794.4
151.845				118.999	92.8653	60.424	60.6424		8	2301.76	6149.65				8	1180.71	3889.61	11824.8
119.952				105.863	128.722	56.3937	86.3512		9	4364.76	11678.5				9	10525.4	32044.2	102552
									10	4693.55	12543.6				10	10460.7	31545.7	101406
									11	4685.61	12519.4				11	8164.22	24407.7	78729
									12	4613.16	12327.1				12	5842.98	17311.8	56001.9
									13	4529.41	12105.7				13	4027.34	11817.3	38316.4
									14	4444.76	11882.3				14	2730.56	7927.67	25746.5
									15	4361.25	11662.1				15	1840.4	5281.04	17165.5
									16	4279.25	11446.2				16	1240.12	3512.66	11417.5
									17	4198.8	11234.6				17	838.086	2340.05	7599.32
									18	4119.9	11027.3				18	569.099	1564	5070.12
									19	4042.5	10824.2				19	388.703	1049.79	3394.2
									20	3966.6	10625.2				20	267.199	708.039	2281.33
									21	3892.15	10430.1				21	184.913	479.985	1539.97
									22	3819.12	10239.1				22	128.842	327.089	1044.22
									23	3747.5	10051.9				23	90.3829	224.069	711.312
									24	3677.25	9868.35				24	63.825	154.293	486.761
									25	5714.68	15331.9				25	9774.78	29537	95028.2
									26	6018.4	16132.9				26	9954.09	29858.5	96403.8
									27	5985.85	16045.9				27	7820.38	23268.2	75394.1
									28	5889.27	15791.9				28	5608.18	16539	53770.8
									29	5781.84	15510.1				29	3865.95	11290.9	36818
									30	5673.96	15227.4				30	2618.88	7567.5	24736
									31	5567.66	14949.2				31	1762.59	5033.48	16481.2
									32	5463.3	14676.2				32	1185.54	3341.76	10952
									33	7467.25	14408.8				33	10529	31651.8	101975
									34	7738.12	14146.6				34	10463.4	31265.7	101025
									35	7673.37	13889.7				35	8166.18	24208.5	78477.8
									36	7545.19	13637.9				36	5844.44	17170.1	55836.6
									37	7406.76	13391.2				37	4028.43	11716.7	38207.7
									38	7268.49	13149.3				38	2731.38	7856.28	25675.1
									39	7132.36	12912.3				39	1841.02	5230.37	17118.6
									40	6998.75	12680				40	1240.58	3476.69	11386.7
									41	6867.68	12452.2				41	838.434	2314.52	7579.12
									42	6739.11	12229				42	569.361	1545.88	5056.88
									43	6612.99	12010.2				43	388.9	1036.92	3385.53
									44	6489.29	11795.8				44	267.348	698.897	2275.65
									45	6367.95	11585.5				45	185.026	473.49	1536.27
									46	6248.93	11379.3				46	128.927	322.473	1041.8
									47	6132.19	11177.3				47	90.4474	220.787	709.733
									48	6017.67	10979.1	7392	8269		48	63.8738	151.96	485.735	22.27	101.4	295.8
									48			5432	9453		48				13.21	224.7	250.1
									48			6312	12088		48				16.4	165.3	196.4
									48			5448	14219		48				12.91	118.9	261.6
									48			6175			48				32.75	42.75	197.2
									48			5772			48				69.52	61.08	237.4
									48			5515			48				35.26	86.84	611.7
									48			6362			48				48.81	71.63	245.7
																			74.19	39.63	326.2
																				173.3	837.6

## Sheet: Figure 3
Figure 3A			Figure 3B			Figure 3C			Figure 3D
Control	Compound 3		Control	Compound 3		Control	Compound 3		Time (day)	Control
14.5	9.65		11.5	7.39		28.1	15.7		Day 1	0.21	0.21	0.22	0.2	0.21	0.22	0.2	0.2	0.21	0.19	0.21	0.19
23.9	14.6		19.1	9.35		31.5	25.5		Day 5	0.3	0.31	0.27	0.27	0.3	0.32	0.28	0.29	0.31	0.29	0.28	0.27
15.8	7.11		11	5.29		23	13		Day 6	0.35	0.34	0.3	0.3	0.28	0.36	0.27	0.31	0.31	0.3	0.3	0.31
15.8	10.4		9.25	8.61		13.4	20.9		Day 8	0.37	0.41	0.35	0.31	0.38	0.4	0.35	0.41	0.42	0.38	0.32	0.38
32.4	12.6		24.8	9.47		37.5	15.9			Compound 3
19.1	13.7		13.5	9.9		24.1	19.2		Day 1	0.2	0.2	0.2	0.21	0.2	0.2	0.2	0.2
18.5	11.2		13.2	8.34		23.1	19.4		Day 5	0.3	0.3	0.28	0.24	0.29	0.29	0.31	0.26
28.1	10.4		21.1	8.74		33.1	20.7		Day 6	0.29	0.3	0.29	0.3	0.29	0.31	0.33	0.27
22.5			17.6			29			Day 8	0.3	0.41	0.33	0.27	0.43	0.2	0.44	0.28
21.8			15			22.6
16.3			7.55			25.5
25			18.1			27.6

## Sheet: Figure 4A
FIG 4A	Ki Human
	Compound 1	Compound 2	Compound 3	Compound 4	Compound 5	Compound 6
	3.821	116.043	60.433	109.578	29.702	3.212
	2.938	129.941	95.629	124.023	27.275
	3.962	96.559	106.709	120.02	53.914
	3.567	85.962			42.559
	3.068				29.644
					33.213
					31.397
					30.605
					19.813
					20.821
					20.46
	Ki Mouse
	Compound 1	Compound 2	Compound 3	Compound 4	Compound 5	Compound 6
	21.972	248.087	316.407	427.265	72.056	13.521
	29.366		277.619	383.651	55.505
				306.314	62.688

## Sheet: S3 Fig
S4 Fig	Viability
Conc. [μM]	Compound 1	Compound 2	Compound 3	Compound 4	Compound 5	Compound 6
3.33	0.159084	-0.0981115	-56.4671	-13.2296	6.32298	-4.53425
1.053	-2.62874	-3.28484	-33.0774	0.515126	9.41753	-17.9237
0.3331	-6.02346	1.35607	-31.6209	-12.062	1.34391	-28.7632
0.1053	-12.3097	-27.5039	-0.663316	-3.01803	0.171166	7.81353
0.03331	-2.22507	-57.5717	-30.0302	1.61204	-11.3461	-15.7813
0.01054	-2.44513	-29.3901	-24.1445	-9.70052	6.20774	-23.4691
0.003332	-5.69829	-15.8157	-12.9331	-4.06444	-2.30651	-15.9965
0.001054	3.73602	-17.7582	-20.8801	13.7771	8.40409	-2.65847
0.0003332	10.0545	19.293	-28.512	0.931266	14.0102	4.64089
0.0001054	4.16351	-36.7143	16.0016	7.92687	3.29283	-15.0234
3.33	2.35287	-8.81792	-56.7794	-8.41071	8.65631	7.05877
1.053	-10.4033	-12.5955	4.05758	-2.36328	-20.6616	-10.2554
0.3331	-9.30636	-24.9204	-5.11509	-10.2746	-12.6607	-2.3774
0.1053	-21.3845	-27.4781	-23.2284	19.065	8.47851	23.3816
0.03331	-11.8605	-5.05324	15.5157	0.485543	0.0398052	-1.41588
0.01054	-3.25099	-21.0539	21.4974	-11.8739	4.35734	-7.28136
0.003332	8.19309	-36.6378	15.9141	14.8079	7.54176	7.96521
0.001054	0.898933	-4.00301	38.2328	7.66514	3.52674	7.84818
0.0003332	13.2346	-0.936324	39.1055	29.3742	25.2604	25.0981
0.0001054	11.7057	-26.0224	-1.94049	16.497	-0.801412	-21.0799
3.33	2.38151	-33.4324	-78.2961	-7.07976	17.6366	15.7221
1.053	-19.2103	-26.2937	-35.7677	8.838	0.948682	-29.7132
0.3331	3.53836	-6.9001	-36.9201	0.687699	6.74619	-8.82685
0.1053	-6.53178	-5.65954	-43.2519	17.1131	26.7573	-12.5013
0.03331	12.3562	3.76605	-51.7779	32.7019	22.0804	10.589
0.01054	5.67293	9.81651	-35.9064	38.5494	27.4951	0.373512
0.003332	10.9332	-16.3893	-23.2365	33.5753	21.0791	-5.0833
0.001054	8.27125	-18.9659	-24.1917	54.8387	-2.74064	13.1606
0.0003332	-3.38267	-36.5447	0.777654	43.6228	11.7531	-11.3799
0.0001054	9.85669	2.4468	-22.7772	22.9295	26.208	-5.66001
3.33	27.0877	11.6001	-11.5763	-37.1591	-28.2314	6.41737
1.053	17.0597	-4.228	-6.94483	11.1963	-29.7252	-11.916
0.3331	14.8869	-24.4818	2.44553	4.6347	-28.7711	10.4124
0.1053	4.88135	-7.00911	-13.0016	22.0696	-26.7423	1.72005
0.03331	10.9818	17.3801	-8.18262	42.482	-2.0134	-0.147367
0.01054	-4.68359	11.9055	-1.78217	22.9994	-4.96544	-11.1285
0.003332	-13.6452	31.3157	-11.3504	38.1113	-1.70565	-12.091
0.001054	-11.9155	18.4665	-8.97816	19.6034	-5.70404	-7.2371
0.0003332	-18.6643	18.2362	-10.2448	50.2065	-1.96842	-1.63946
0.0001054	-13.9431	21.6506	36.2263	16.5501	1.93764	9.82753
3.33			-12.3753		-3.20636
1.053			-15.0499		-3.30101
0.3331			10.0404		16.344
0.1053			2.24157		-11.8906
0.03331			-4.24631		-1.51933
0.01054			5.95919		0.828573
0.003332			1.6746		12.1463
0.001054			-5.35872		-10.0325
0.0003332			-0.557403		-7.37746
0.0001054			29.1046		7.6697
3.33			1.35437		5.92571
1.053			55.9751		2.21717
0.3331			58.6454		21.1676
0.1053			16.0788		6.61685
0.03331			40.0093		10.9941
0.01054			-22.6871		3.28141
0.003332			21.8031		11.3122
0.001054			35.3104		-5.37931
0.0003332			28.2297		-11.726
0.0001054			59.9574		7.95837
3.33					0.973185
1.053					-25.5628
0.3331					-17.4394
0.1053					35.0072
0.03331					9.04174
0.01054					-0.82836
0.003332					38.6037
0.001054					-6.27907
0.0003332					3.54275
0.0001054					-14.6351
3.33					4.08727
1.053					1.82167
0.3331					-41.0797
0.1053					-17.7291
0.03331					-15.3853
0.01054					-0.897036
0.003332					-0.142606
0.001054					-7.14409
0.0003332					-3.95616
0.0001054					18.104

## Sheet: S4 Fig
S4 Fig
Time (hrs)	Predicted	Observed
0	0
1	2591.59
2	3154.29
3	3251.7
4	3230.2
5	3176.08
6	3113.09
7	3048.28
8	2983.83
9	5512.02
10	6012.6
11	6049.18
12	5968.17
13	5855.84
14	5735.91
15	5615.4
16	5496.46
17	5379.76
18	5265.49
19	5153.66
20	5044.25
21	4937.23
22	4832.52
23	4730.1
24	4629.9
25	7123.47
26	7590.28
27	7593.89
28	7480.6
29	7336.69
30	7185.87
31	7035.12
32	6886.59
33	9332.51
34	9752.6
35	9710.44
36	9552.36
37	9364.65
38	9170.95
39	8978.26
40	8788.7
41	8602.89
42	8421
43	8243
44	8068.85
45	7898.46
46	7731.76
47	7568.67
48	7409.1
49	9844.56
50	10254.5
51	10202.5
52	10034.7
53	9837.55
54	9634.56
55	9432.77
56	9234.29
57	11631.3
58	12003.5
59	11914.6
60	11710.7
61	11478.1
62	11240.5
63	11004.8
64	10773.2
65	10546.2
66	10324
67	10106.6
68	9893.82
69	9685.63
70	9481.93
71	9282.63
72	9087.62
73	11488.4
74	11864.4
75	11779.1
76	11578.8
77	11349.7
78	11115.5
79	13474.8
80	13809.1
81	13682.7
82	13442.1
83	13173.5
84	12900.7
85	12630.5
86	12365.1
87	12105.1
88	11850.6
89	11601.5
90	11357.8
91	11119.2
92	10885.9
93	10657.5
94	10434
95	10215.4
96	10001.4
97	12383.6
98	12741.4
99	12638.3
100	12420.6
101	12174.4
102	11923.5
103	11674.8
104	11430.4
105	13782.4
106	14110.6
107	13978.5
108	13732.4
109	13458.5
110	13180.4
111	12905.1
112	12634.6
113	12369.6
114	12110.2
115	11856.3
116	11607.9
117	11364.7
118	11126.8
119	10894
120	10666.2
121	13034.8
122	13379.3
123	13263.2
124	13032.7
125	12774.1
126	12511
127	12250.3
128	11994.1
129	14334.7
130	14651.7
131	14508.6
132	14251.6
133	13967.2
134	13678.8
135	13393.3
136	13113
137	12838.3
138	12569.3
139	12306.1
140	12048.6
141	11796.5
142	11549.8
143	11308.4
144	11072.2
145	13432.6
146	13769.1
147	13645.1
148	13406.9
149	13140.7
150	12870.2
151	12602.2
152	12339
153	14672.6
154	14982.7
155	14832.9
156	14569.5
157	14278.6
158	13983.9
159	13692.3
160	13405.9
161	13125.3
162	12850.6
163	12581.8
164	12318.6
165	12061.1
166	11809.1
167	11562.5
168	11321.2
168		11024
168		14287
168		17606
168		8604
168		14100
168		7645
168		11664
168		8100

## Sheet: S5 Fig
S5 Fig
A			B			D (identical to Figure 3D)
Control	Compound 3		Control	Compound 3		Time (day)	Control
2192	1518		4713	5012		Day 1	0.21	0.21	0.22	0.2	0.21	0.22	0.2	0.2	0.21	0.19	0.21	0.19
3042	2000		7100	4080		Day 5	0.3	0.31	0.27	0.27	0.3	0.32	0.28	0.29	0.31	0.29	0.28	0.27
1842	1211		4791	3897		Day 6	0.35	0.34	0.3	0.3	0.28	0.36	0.27	0.31	0.31	0.3	0.3	0.31
2799	1521		12532	4183		Day 8	0.37	0.41	0.35	0.31	0.38	0.4	0.35	0.41	0.42	0.38	0.32	0.38
4567	2204		9032	8049			Compound 3
2265	1910		5946	5623		Day 1	0.2	0.2	0.2	0.21	0.2	0.2	0.2	0.2
2660	1635		7479	4242		Day 5	0.3	0.3	0.28	0.24	0.29	0.29	0.31	0.26
3427	1581		7494	4427		Day 6	0.29	0.3	0.29	0.3	0.29	0.31	0.33	0.27
2929			7186			Day 8	0.3	0.41	0.33	0.27	0.43	0.2	0.44	0.28
3309			9591
2425			3953
3450			8773
